# Supplementary material for: Circulating Novel Adipokines in Critically Ill Patients with and Without Sepsis
Source: Biomedicines. 2026 Jun 11;14(6):1324. doi: 10.3390/biomedicines14061324 (PMC13297440; doi:10.3390/biomedicines14061324)
Supplement: Supplementary file 1 [file biomedicines-14-01324-s001.zip]

Archive with 2 entries (2 files):
- supplementary table S1 june 01 2026.pdf
- Supplementary_Table_S2 june 01 2026.pdf
